# Supplementary material for: Coffee Consumption and Blood Pressure: Results of the Second Wave of the Cognition of Older People, Education, Recreational Activities, Nutrition, Comorbidities, and Functional Capacity Studies (COPERNICUS)
Source: Nutrients. 2021 Sep 25;13(10):3372. doi: 10.3390/nu13103372 (PMC8538539; doi:10.3390/nu13103372)
Supplement: Supplementary file 1 [file nutrients-13-03372-s001.zip]

Archive with 1 entries (1 files):
- nutrients-1352457-supplementary.pdf
